# Supplementary material for: SlZIP11 mediates zinc accumulation and sugar storage in tomato fruits
Source: PeerJ. 2024 May 29;12:e17473. doi: 10.7717/peerj.17473 (PMC11143971; doi:10.7717/peerj.17473)
Supplement: Supplemental Information 2 [file peerj-12-17473-s002.xls]

## Sheet: Sheet1
ITEM TO CHECK	IMPORTANCE	CHECKLIST
EXPERIMENTAL DESIGN
Definition of experimental and control groups	Experimental: tomato different tissues during different stages; control: the ZIP11 expression level in root; Experimental: tomato leaves and MG during different concent Zn treatment; control: leaves and MG fruits with normal Zn treatment; Experimentral: leaves of transgenic plants; control: leaves of CK plants.	P7/L156; P8/L166; P9/180
Number within each group	3	P7/L156; P8/L166; P9/180
Assay carried out by core lab or investigator's lab?	investigator's lab	P7/L156; P8/L166; P9/180
Acknowledgement of authors' contributions	Mentioned	P7/L156; P8/L166; P9/180
SAMPLE
Description	The plant samples were different tissues of tomato during different stages; the tomato leaves and MG fruits during Zn treatment; the leaves of transgenic and CK plants; respectively	P7/L156; P8/L166; P9/180
Volume/mass of sample processed	0.2g	P7/L156; P8/L166; P9/180
Microdissection or macrodissection	macrodissection	P7/L156; P8/L166; P9/180
Processing procedure		P7/L156; P8/L166; P9/180
If frozen - how and how quickly?	Add to liquid nitrogen immediately after weighing	P7/L156; P8/L166; P9/180
If fixed - with what, how quickly?		P7/L156; P8/L166; P9/180
Sample storage conditions and duration (especially for FFPE samples)	-80℃	P7/L156; P8/L166; P9/180
NUCLEIC ACID EXTRACTION
Procedure and/or instrumentation		P7/L156; P8/L166; P9/180
Name of kit and details of any modifications	TRIzol reagent	P7/L156; P8/L166; P9/180
Source of additional reagents used	none	P7/L156; P8/L166; P9/180
Details of DNase or RNAse treatment		P7/L156; P8/L166; P9/180
Contamination assessment (DNA or RNA)	RNA	P7/L156; P8/L166; P9/180
Nucleic acid quantification		P7/L156; P8/L166; P9/180
Instrument and method	HiScript Ⅱ Q RT SuperMix forqPCR(+gDNA wiper	P7/L156; P8/L166; P9/180
Purity (A260/A280)	D	P7/L156; P8/L166; P9/180
Yield	D	P7/L156; P8/L166; P9/180
RNA integrity method/instrument	HiScript Ⅱ Q RT SuperMix forqPCR(+gDNA wiper)	P7/L156; P8/L166; P9/180
RIN/RQI or Cq of 3' and 5' transcripts	Cq of 3' and 5' transcripts	P7/L156; P8/L166; P9/180
Electrophoresis traces		P7/L156; P8/L166; P9/180
Inhibition testing (Cq dilutions, spike or other)	spike	P7/L156; P8/L166; P9/180
REVERSE TRANSCRIPTION
Complete reaction conditions	E	P7/L156; P8/L166; P9/180
Amount of RNA and reaction volume	Volume=1000/ RNA concentration	P7/L156; P8/L166; P9/180
Priming oligonucleotide (if using GSP) and concentration	100mM	P7/L156; P8/L166; P9/180
Reverse transcriptase and concentration	HiScript Ⅱ Q RT SuperMix 16 μl	P7/L156; P8/L166; P9/180
Temperature and time	42℃ 3min	P7/L156; P8/L166; P9/180
Manufacturer of reagents and catalogue numbers	Vazyme, Nanjing, China	P7/L156; P8/L166; P9/180
Cqs with and without RT	With	P7/L156; P8/L166; P9/180
Storage conditions of cDNA	-20℃	P7/L156; P8/L166; P9/180
qPCR TARGET INFORMATION
If multiplex, efficiency and LOD of each assay.	no multiplex, efficiency and LOD	P7/L156; P8/L166; P9/180
Sequence accession number	shown in table S1	P7/L156; P8/L166; P9/180
Location of amplicon	D	P7/L156; P8/L166; P9/180
Amplicon length	200bp	P7/L156; P8/L166; P9/180
In silico specificity screen (BLAST, etc)	no In silico	P7/L156; P8/L166; P9/180
Pseudogenes, retropseudogenes or other homologs?	D	P7/L156; P8/L166; P9/180
Sequence alignment	D	P7/L156; P8/L166; P9/180
Secondary structure analysis of amplicon	D	P7/L156; P8/L166; P9/180
Location of each primer by exon or intron (if applicable)	no exon and intron was chosen in primer	P7/L156; P8/L166; P9/180
What splice variants are targeted?	none	P7/L156; P8/L166; P9/180
qPCR OLIGONUCLEOTIDES
Primer sequences	All sequences were shown in Supplementary Table 1	P7/L156; P8/L166; P9/180
RTPrimerDB Identification Number	no	P7/L156; P8/L166; P9/180
Probe sequences	no probe	P7/L156; P8/L166; P9/180
Location and identity of any modifications	no modification	P7/L156; P8/L166; P9/180
Manufacturer of oligonucleotides	D	P7/L156; P8/L166; P9/180
Purification method	D	P7/L156; P8/L166; P9/180
qPCR PROTOCOL
Complete reaction conditions		P7/L156; P8/L166; P9/180
Reaction volume and amount of cDNA/DNA	10 μl ; 1 μl cDNA	P7/L156; P8/L166; P9/180
Primer, (probe), Mg++ and dNTP concentrations	Primer: 1 μl; dNTP: 10mM	P7/L156; P8/L166; P9/180
Polymerase identity and concentration	5μl	P7/L156; P8/L166; P9/180
Buffer/kit identity and manufacturer	5μl	P7/L156; P8/L166; P9/180
Exact chemical constitution of the buffer	D	P7/L156; P8/L166; P9/180
Additives (SYBR Green I, DMSO, etc.)	SYBR Green I	P7/L156; P8/L166; P9/180
Manufacturer of plates/tubes and catalog number	D	P7/L156; P8/L166; P9/180
Complete thermocycling parameters	95℃ 300s; 40 cycles (95℃ 20s; 55℃ 20s; 72℃ 20s)	P7/L156; P8/L166; P9/180
Reaction setup (manual/robotic)	D	P7/L156; P8/L166; P9/180
Manufacturer of qPCR instrument	BIO-RAD	P7/L156; P8/L166; P9/180
qPCR VALIDATION
Evidence of optimisation (from gradients)	D	P7/L156; P8/L166; P9/180
Specificity (gel, sequence, melt, or digest)	no	P7/L156; P8/L166; P9/180
For SYBR Green I, Cq of the NTC	SYBR	P7/L156; P8/L166; P9/180
Standard curves with slope and y-intercept	Yes	P7/L156; P8/L166; P9/180
PCR efficiency calculated from slope	Yes	P7/L156; P8/L166; P9/180
Confidence interval for PCR efficiency or standard error	D	P7/L156; P8/L166; P9/180
r2 of standard curve	Yes	P7/L156; P8/L166; P9/180
Linear dynamic range	Yes	P7/L156; P8/L166; P9/180
Cq variation at lower limit	no limit	P7/L156; P8/L166; P9/180
Confidence intervals throughout range	D	P7/L156; P8/L166; P9/180
Evidence for limit of detection	no detection limit	P7/L156; P8/L166; P9/180
If multiplex, efficiency and LOD of each assay.	no	P7/L156; P8/L166; P9/180
DATA ANALYSIS
qPCR analysis program (source, version)	For all the analysis shown in this paper, we all used the same program ( CFX Manager™). It can directly show the expression level without our peronal analysis.	P7/L156; P8/L166; P9/180
Cq method determination	Yes	P7/L156; P8/L166; P9/180
Outlier identification and disposition	CFX Manager™	P7/L156; P8/L166; P9/180
Results of NTCs	CFX Manager™	P7/L156; P8/L166; P9/180
Justification of number and choice of reference genes	1	P7/L156; P8/L166; P9/180
Description of normalisation method	ΔΔCq	P7/L156; P8/L166; P9/180
Number and concordance of biological replicates	D	P7/L156; P8/L166; P9/180
Number and stage (RT or qPCR) of technical replicates	3 times	P7/L156; P8/L166; P9/180
Repeatability (intra-assay variation)	3 times	P7/L156; P8/L166; P9/180
Reproducibility (inter-assay variation, %CV)	D	P7/L156; P8/L166; P9/180
Power analysis	D	P7/L156; P8/L166; P9/180
Statistical methods for result significance	SPSS	P7/L156; P8/L166; P9/180
Software (source, version)	CFX Manager™	P7/L156; P8/L166; P9/180
Cq or raw data submission using RDML	D	P7/L156; P8/L166; P9/180
Table 1. MIQE checklist for authors, reviewers and editors. All essential information (E) must be submitted with the manuscript. Desirable
information (D) should be submitted if available. If using primers obtained from RTPrimerDB, information on qPCR target, oligonucleotides,
protocols and validation is available from that source.
*: Assessing the absence of DNA using a no RT assay is essential when first extracting RNA. Once the sample has been validated as
RDNA-free, inclusion of a no-RT control is desirable, but no longer essential.
**: Disclosure of the probe sequence is highly desirable and strongly encouraged. However, since not all commercial pre-designed assay
vendors provide this information, it cannot be an essential requirement. Use of such assays is advised against.
